# Supplementary material for: Evolution and diversity of inherited viruses in the Nearctic phantom midge, Chaoborus americanus
Source: Virus Evol. 2022 Mar 10;8(1):veac018. doi: 10.1093/ve/veac018 (PMC8963322; doi:10.1093/ve/veac018)
Supplement: veac018_Supp [file veac018_supp.zip]

Archive with 1 entries (1 files):
- Supplementary Tables and Figures.pdf
